# Supplementary material for: The NORTh Europe HOStile access TAVI (NORTHOSTAVI) registry
Source: Front Cardiovasc Med. 2025 Sep 26;12:1674218. doi: 10.3389/fcvm.2025.1674218 (PMC12513205; doi:10.3389/fcvm.2025.1674218)
Supplement: Supplementary file 1 [file Table1.xlsx]

## Sheet: Feuil1
				Table S1. Access route by center
			Centre		TAx	P-TAx	S-TAx	TCar	PTA-TF	TBra	TCav	Total
					N=232	N=153	N=79	N=183	N=76	N=23	N=17	N=531
			1	n (%)	109 (47)	68 (44)	41 (52)	0	42 (55)	0	14 (82)	165
			2	n (%)	5 (2)	5 (3)	0	102 (56)	2 (3)	0	0	109
			3	n (%)	0	0	0	41 (23)	0	0	0	41
			4	n (%)	26 (11)	4 (3)	22 (28)	9 (5)	2 (3)	0	0	37
			5	n (%)	0	0	0	8 (4)	0	23 (100)	0	31
			6	n (%)	20 (9)	19 (12)	1 (1)	0	6 (8)	0	1 (6)	27
			7	n (%)	12 (5)	11 (7)	1 (1)	5 (3)	6 (8)	0	0	23
			8	n (%)	11 (5)	11 (7)	0	0	8 (10)	0	2 (12)	21
			9	n (%)	18 (8)	18 (12)	0	0	0	0	0	18
			10	n (%)	8 (3)	8 (5)	0	0	7 (9)	0	0	15
			11	n (%)	0	0	0	15 (8)	0	0	0	15
			12	n (%)	6 (3)	5 (3)	1 (1)	3 (1)	3 (4)	0	0	12
			13	n (%)	9 (4)	4 (3)	5 (6)	0	0	0	0	9
			14	n (%)	8 (3)	0	8 (10)	0	0	0	0	8
			The percentage is the quota by access route
			P-TAx: Percutaneous transaxillary, S-TAx: surgically-assisted transaxillary, TCar: transcarotid,
			PTA-TF: percutaneous transluminal angioplasty-assisted transfemoral; TCav: transcaval; TBra: transbrachiocephalic
