# Supplementary material for: The NORTh Europe HOStile access TAVI (NORTHOSTAVI) registry
Source: Front Cardiovasc Med. 2025 Sep 26;12:1674218. doi: 10.3389/fcvm.2025.1674218 (PMC12513205; doi:10.3389/fcvm.2025.1674218)
Supplement: Supplementary file 2 [file Table2.xlsx]

## Sheet: Feuil1
			Table S2. Univariate and multivariate analysis for predictors of stoke
				Univariate analysis		Multivariate analysis
			parameter	OR (95% CI)	p value	OR (95% CI)	p value
			Baseline charcateristic
			Age, years	1,048 (0,984-1,117)	0.131
			Male Gender	0,857 (0,368-1,995)	0.721
			Body Mass Index, kg/m2	0,951 (0,868-1,041)	0.257
			Society of Thoracic Surgeons score	1,076 (0,986-1,175)	0.13
			NYHA functional class III-IV	0,703 (0,273-1,806)	0.176
			Aortic valve area, cm2	0,204 (0,017-2,373)	0.197
			Mean transvalvular gradient, mmHg	0,971 (0,938-1,005)	0.087
			Left ventricular ejection fraction, %	0,994 (0,959-1,030)	0.745
			Aortic regurgitation ≥ moderate	0,549 (0,125-2,395)	0.389
			Atrial fibrillation	2,650 (1,136-6,180)	0.023	2,235 (0,938-5,324)	0.069
			Coronary artery disease	1,214 (0,504-2,922)	0.661
			Prior myocardial infarction	3,230 (1,372-7,603)	0.01	2,691 (1,117-6,481)	0.027
			Prior coronary angioplasty	1,399 (0,600-3,260)	0.44
			Prior coronary arterial by-pass graft	1,307 (0,471-3,622)	0.614
			Chronic lung disease	0,997 (0,414-2,403)	0.996
			Diabetes	1,486 (0,628-3,513)	0.374
			Chronic renal failure	1,503 (0,638-3,541)	0.348
			Prior stroke	3,137 (1,280-7,683)	0.019	2,787 (1,115-6,963)	0.028
			Prior pace-maker	2,452 (0,792-7,586)	0.152
			Procedural characteristic
			Type of valve	0,650 (0,246-1,719)	0.397
			Size of valve	1,011 (0,891-1,148)	0.855
			Type of anesthesia	1,186 (0,340-4,136)	0.958
			Predilatation	1,397 (0,581-3,360)	0.681
			Postdilatation	0,441 (0,101-1,920)	0.225
			Surgical cut-down	0,659 (0,283-1,533)	0.33
			Access route	0,357 (0,107-1,184)	0.095
			Secondary vascular access	1,702 (0,495-5,851)	0.5
