# Supplementary material for: The NORTh Europe HOStile access TAVI (NORTHOSTAVI) registry
Source: Front Cardiovasc Med. 2025 Sep 26;12:1674218. doi: 10.3389/fcvm.2025.1674218 (PMC12513205; doi:10.3389/fcvm.2025.1674218)
Supplement: Supplementary file 3 [file Table3.xlsx]

## Sheet: Feuil1
			Table S3. Stratified analysis by period.
					Period
			Characteristic		2009-2014	2015-2019	2020-2024	p value
					N= 18	N=130	N=383
			Age, years	mean ± sd	82 ± 8	81 ± 8	81 ± 7	0.761
			Male Gender	n (%)	9 (50)	66 (51)	220 (57)	0.644
			Body Mass Index, kg/m2	mean ± sd	27 ± 7	26 ± 5	26 ± 5	0.947
			Society of Thoracic Surgeons score	mean ± sd	7 ± 7	5 ± 4	5 ± 3	0.186
			Aortic valve area, cm2	mean ± sd	0,6 ± 0,2	0,7 ± 0,2	0,7 ± 0,2	0.068
			Mean transvalvular gradient, mmHg	mean ± sd	48 ± 16	43 ± 13	44 ± 14	0.541
			Left ventricular ejection fraction, %	mean ± sd	55 ± 7	53 ± 12	54 ± 12	0.559
			Aortic regurgitation ≥ moderate	n (%)	5 (28)	16 (12)	50 (13)	0,250
			Atrial fibrillation	n (%)	6 (33)	39 (30)	122 (32)	0.834
			Coronary artery disease	n (%)	11 (61)	63 (48)	225 (59)	0.889
			Prior myocardial infarction	n (%)	4 (22)	28 (22)	68 (18)	0.225
			Prior coronary angioplasty	n (%)	6 (33)	36 (28)	134 (35)	0.831
			Prior coronary arterial by-pass graft	n (%)	5 (28)	18 (14)	64 (17)	0.516
			Chronic lung disease	n (%)	4 (22)	39 (30)	128 (33)	0.499
			Diabetes	n (%)	4 (22)	31 (24)	115 (30)	0.647
			Mediastinal radiation	n (%)	0	1 (1)	12 (3)	0.296
			Porcelain aorta	n (%)	0	3 (2)	16 (4)	0.487
			Chronic renal failure	n (%)	6 (33)	62 (48)	184 (48)	0.112
			Prior stroke	n (%)	2 (11)	16 (12)	58 (15)	0.85
			Prior pace-maker	n (%)	1 (1)	4 (3)	36 (9)	0.121
			Prior surgical aortic valve replacement	n (%)	0	2 (1)	15 (4)	0.386
			Prior transcatheter aortic valve implantation	n (%)	0	0	1 (0,2)	0.842
					Period
			Access route		2009-2014	2015-2019	2020-2024	p value
					N= 18	N=130	N=383	0.003
			TCar	n (%)	5 (28)	46 (35)	132 (34)
			TAx	n (%)	13 (72)	54 (42)	165 (43)
			PTA-TF	n (%)	0	7 (5)	69 (18)
			Adverse event		Period
					2009-2014	2015-2019	2020-2024	p value
					N= 18	N=130	N=383
			Overall mortality	n (%)	1 (0,5)	6 (4,6)	8 (2)	0.058
			Overall stroke	n (%)	1 (0,5)	6 (4,6)	16 (4,2)	0.854
			Disabling stroke	n (%)	0	4 (3)	5 (1)	0.239
			Main access site major vascular complication	n (%)	0	5 (4)	9 (2)	0.755
			Major bleeding	n (%)	0	3 (2)	20 (5)	0.327
